# Supplementary material for: The first structure in a family of peptidase inhibitors reveals an unusual Ig-like fold
Source: F1000Res. 2013 Aug 23;2:154. Originally published 2013 Jul 10. [Version 2] doi: 10.12688/f1000research.2-154.v2 (PMC3901451; doi:10.12688/f1000research.2-154.v2)
Supplement: Validation report for PDB: 3ISY — This is the first structure in a family of peptidase inhibitors derived from Bacillus subtilis. The structure has an unusual Ig-like fold. [file f1000research-2-2157-s0000.tgz]

Archive with 1 entries (1 files):
- Validation_report_3isy.pdf
